# Supplementary material for: Injectable Cell-Laden Polysaccharide Hydrogels: In Vivo Evaluation of Cartilage Regeneration
Source: Polymers (Basel). 2022 Oct 12;14(20):4292. doi: 10.3390/polym14204292 (PMC9607606; doi:10.3390/polym14204292)
Supplement: Supplementary file 1 [file polymers-14-04292-s001.zip]

Archive with 1 entries (1 files):
- polymers-1933438-supplementary.pdf
